# Supplementary material for: Orexin receptor agonist Yan 7874 is a weak agonist of orexin/hypocretin receptors and shows orexin receptor-independent cytotoxicity
Source: PLoS One. 2017 Jun 2;12(6):e0178526. doi: 10.1371/journal.pone.0178526 (PMC5456073; doi:10.1371/journal.pone.0178526)
Supplement: S1 Data — (XLS) [file pone.0178526.s001.xls]

## Sheet: Figure 2
	C						D
	real Yan 7874	[compound] (nM)	log[compound] (M)	mean	sem		real Yan 7874	[compound] (nM)	log[compound] (M)	mean	sem
	OX1	0	-12	0	#DIV/0!		OX2	0	-12	0	#DIV/0!
		1000	-6	-1.2169	0.343			1000	-6	-3.1969	0.7201
		1800	-5.75	-1.3585	0.3979			1800	-5.75	-2.2265	0.1303
		3200	-5.5	0.374	0.6898			3200	-5.5	4.1318	2.4925
		5600	-5.25	11.9678	1.7138			5600	-5.25	21.7369	3.4537
		10000	-5	31.0487	1.8096			10000	-5	27.9885	2.3178
		18000	-4.75	40.6781	7.2275			18000	-4.75	26.1585	2.6022
		32000	-4.5	24.0161	6.9152			32000	-4.5	12.102	6.2884
	orexin-A			mean	sem		orexin-A
	OX1	0	-12	0	#DIV/0!		OX2	0	-12	0	#DIV/0!
		0.01	-11	1.7311	0.6933			0.01	-11	1.1031	0.3467
		0.1	-10	49.1644	2.7075			0.1	-10	58.4136	5.6031
		1	-9	83.4804	2.5013			1	-9	92.1036	3.2028
		10	-8	92.7285	3.6418			10	-8	104.424	4.8857
		100	-7	94.8613	3.5334			100	-7	105.34	5.2893
	raw Yan 7874			mean	sem		raw YA
	OX1	0	-12	0	#DIV/0!		OX2	0	-12	0	#DIV/0!
		1000	-6	0.2332	0.2455			1000	-6	-0.1666	0.5766
		1800	-5.75	0.5205	0.3364			1800	-5.75	1.4849	0.6344
		3200	-5.5	2.9172	0.3659			3200	-5.5	10.9678	1.8141
		5600	-5.25	17.5606	2.4925			5600	-5.25	36.136	2.7905
		10000	-5	47.6979	1.2554			10000	-5	51.5349	3.0826
		18000	-4.75	77.5261	4.055			18000	-4.75	71.7767	2.3978
		32000	-4.5	86.1296	3.3872			32000	-4.5	90.4356	2.7042
	TCS 1102-blocked Yan 7874			mean	sem			TCS 1102-blocked Yan 7874
	OX1	0	-12	0	#DIV/0!		OX2	0	-12	0	#DIV/0!
		1000	-6	-0.8576	0.2666			1000	-6	-0.2498	0.5089
		1800	-5.75	-0.4289	0.3666			1800	-5.75	-0.3569	0.6259
		3200	-5.5	0.2134	0.1744			3200	-5.5	2.0392	0.8121
		5600	-5.25	3.2766	0.6638			5600	-5.25	7.6523	1.3978
		10000	-5	14.3501	2.0738			10000	-5	20.5485	2.7137
		18000	-4.75	34.5514	2.5388			18000	-4.75	39.7719	3.5952
		32000	-4.5	59.8124	4.5391			32000	-4.5	74.6504	7.8794
	raw Yan 7874						raw Yan 7874
	ctrl	0	-12	0	#DIV/0!		ctrl	0	-12	0	#DIV/0!
		1000	-6	-0.7562	0.5395			1000	-6	-0.7562	0.5395
		1800	-5.75	-0.0375	0.4859			1800	-5.75	-0.0375	0.4859
		3200	-5.5	1.8196	0.5712			3200	-5.5	1.8196	0.5712
		raw Yan 7874	-5.25	7.1014	1.4406			5600	-5.25	7.1014	1.4406
		10000	-5	13.711	1.3447			10000	-5	13.711	1.3447
		18000	-4.75	29.2553	2.509			18000	-4.75	29.2553	2.509
		32000	-4.5	49.1891	2.0133			32000	-4.5	49.1891	2.0133

## Sheet: Figure 3
A	OX1
Inositol phosphate release (% of max)	orexin-A, 10 min							Yan 7874, 10 min
	[compound] (nM)	log[compound] (M)	mean	sem				[compound] (nM)	log[compound] (M)	mean	sem
	0		0	0				0		0	0
	0.1	-10	0.3161	0.566				1000	-6	-2.5855	2.4218
	1	-9	23.3781	0.8802				3200	-5.5229	1.44	0.4911
	10	-8	77.6396	2.3694				10000	-5	4.5077	1.1951
	100	-7	96.9917	2.8576				32000	-4.5229	13.2475	1.9268
	1000	-6	100	3.0001
B	OX2
Inositol phosphate release (% of max)	orexin-A, 10 min							Yan 7874, 10 min
	[compound] (nM)	log[compound] (M)	mean	sem				[compound] (nM)	log[compound] (M)	mean	sem
	0		0	0				0		0	0
	0.1	-10	0.5488	0.1533				1000	-6	0.456	0.3825
	1	-9	9.3062	0.3885				3200	-5.5229	1.5592	0.6339
	10	-8	48.9474	1.4837				10000	-5	7.85	0.8015
	100	-7	83.363	2.2845				32000	-4.5229	13.2733	0.8196
	1000	-6	100	2.8231
C			OX1						OX2
Inositol phosphate release (times basal)			mean	sem						mean	sem
		ctrl	2.8994	0.1394					ctrl	2.7146	0.1853
		+ SB / TCS	2.104	0.2053					+ SB / TCS	2.3365	0.2152
		+ UBO-QIC	1.9037	0.3642					+ UBO-QIC	1.8239	0.2811
D	OX1							OX2
Inositol phosphate release (times basal)	[compound] (nM)	log[compound] (M)	mean	sem				[compound] (nM)	log[compound] (M)	mean	sem
	0		1	0				0		1	0
	1000	-6	1.1665	0.062				1000	-6	1.0449	0.0311
	3200	-5.5229	1.1515	0.0593				3200	-5.5229	1.1641	0.0726
	10000	-5	1.4827	0.1214				10000	-5	1.7524	0.127
	32000	-4.5229	2.8994	0.1394				32000	-4.5229	2.7146	0.1853

## Sheet: Figure 4
A	OX1									log[compound] (M)	mean	sem
AC activity			log[compound] (M)	mean	sem				fk	-9	100	0
		10 µM forskolin (fk)	-9	100	0				fk + 0.3 µM Yan 7874	-6.5229	101.776	1.0923
		fk + 10 nM orexin-A	-8	119.194	4.4867				fk + 1 µM Yan 7874	-6	95.7466	3.558
		fk + 100 nM orexin-A	-7	177.106	11.2778				fk + 3 µM Yan 7874	-5.5229	93.8914	2.9629
		fk + 1 µM orexin-A	-6	205.447	15.7576				fk + 10 µM Yan 7874	-5	191.53	19.9296
									fk + 30 µM Yan 7874	-4.5229	260.307	21.7791
B	OX2		log[compound] (M)	mean	sem					log[compound] (M)	mean	sem
AC activity		fk	-9	100	0				fk	-9	100	0
		fk + 10 nM orexin-A	-8	97.4553	1.9559				fk + 0.3 µM Yan 7874	-6.5229	91.4792	2.2722
		fk + 100 nM orexin-A	-7	99.3102	3.141				fk + 1 µM Yan 7874	-6	92.1704	3.8776
		fk + 1 µM orexin-A	-6	106.797	5.6111				fk + 3 µM Yan 7874	-5.5229	89.5093	4.4856
									fk + 10 µM Yan 7874	-5	166.961	13.1485
									fk + 30 µM Yan 7874	-4.5229	237.693	12.6359
C	OX1		log[compound] (M)	mean	sem					log[compound] (M)	mean	sem
3H-ATP+ADP		fk	-9	100	0				fk	-9	100	0
		fk + 10 nM orexin-A	-8	91.5163	2.0014				fk + 0.3 µM Yan 7874	-6.5229	92.5046	5.4079
		fk + 100 nM orexin-A	-7	93.0389	2.079				fk + 1 µM Yan 7874	-6	95.1465	1.7197
		fk + 1 µM orexin-A	-6	90.8445	1.8894				fk + 3 µM Yan 7874	-5.5229	88.7387	2.6554
									fk + 10 µM Yan 7874	-5	62.5807	5.1657
									fk + 30 µM Yan 7874	-4.5229	21.7219	4.4799
D	OX2		log[compound] (M)	mean	sem					log[compound] (M)	mean	sem
3H-ATP+ADP		fk	-9	100	0				fk	-9	100	0
		fk + 10 nM orexin-A	-8	98.2492	2.6707				fk + 0.3 µM Yan 7874	-6.5229	98.682	2.371
		fk + 100 nM orexin-A	-7	96.4298	2.3697				fk + 1 µM Yan 7874	-6	95.6199	1.5167
		fk + 1 µM orexin-A	-6	96.5907	2.6803				fk + 3 µM Yan 7874	-5.5229	94.8793	2.5306
									fk + 10 µM Yan 7874	-5	63.1877	3.6677
									fk + 30 µM Yan 7874	-4.5229	33.7791	6.431
E	OX1		log[compound] (M)	mean	sem					log[compound] (M)	mean	sem
3H-cAMP		fk	-9	100	0				fk	-9	100	0
		fk + 10 nM orexin-A	-8	96.4894	2.6915				fk + 0.3 µM Yan 7874	-6.5229	86.1899	2.0854
		fk + 100 nM orexin-A	-7	148.227	7.2732				fk + 1 µM Yan 7874	-6	84.7191	2.473
		fk + 1 µM orexin-A	-6	166.459	9.6052				fk + 3 µM Yan 7874	-5.5229	89.0103	1.2812
									fk + 10 µM Yan 7874	-5	98.2922	4.0204
									fk + 30 µM Yan 7874	-4.5229	31.8551	5.9921
F	OX1		log[compound] (M)	mean	sem					log[compound] (M)	mean	sem
3H-cAMP		fk	-9	100	0				fk	-9	100	0
		fk + 10 nM orexin-A	-8	87.0312	3.7572				fk + 0.3 µM Yan 7874	-6.5229	91.1867	7.1636
		fk + 100 nM orexin-A	-7	92.9351	5.0352				fk + 1 µM Yan 7874	-6	91.46	4.3487
		fk + 1 µM orexin-A	-6	99.2941	5.0921				fk + 3 µM Yan 7874	-5.5229	98.6611	3.1567
									fk + 10 µM Yan 7874	-5	102.076	5.5837
									fk + 30 µM Yan 7874	-4.5229	31.8849	8.9333
G			AC activity			3H-ATP+ADP			3H-cAMP
			mean	sem		mean	sem		mean	sem
		fk	100	0		100	0		100	0
		fk + rotenone	129.557	8.5572		48.1868	5.5508		60.2569	6.026

## Sheet: Figure 7
		A		Hoechst			FDA			FDA/Hoechst			PI			PI/Hoechst
% (normalized)				mean	sem		mean	sem		mean	sem		mean	sem		mean	sem
			ctrl	100	0		100	0		100	0		8.93	2.87		11.87	3.93
			100 nM orexin-A	102.42	2.54		94.84	1.67		100.05	5.11		12.83	4.48		11.86	3.77
			3 µM Yan 7874	109.2	6.79		87.19	2.37		86.87	5.76		12.45	4.5		12.26	3.97
			10 µM Yan 7874	40.03	7.73		36.75	8.01		92.73	3.84		107.73	7.19		65.76	7
			30 µM Yan 7874	34.43	4.75		15.41	8.31		8.68	1.11		100	0		100	0
			PI/Hoechst	Basal		+10 µM Yan 7874
		B		mean	sem	mean	sem
			ctrl	13.41	3.42	100	0
			1 µM Q-VD-Oph	15.68	6.37	124.86	22.31
			2 µM Q-VD-Oph	11.23	4.36	123.99	16.66
			1 µM CHX	7.79	4.96	121.82	15.81

## Sheet: S2 Figure
		fold stimulation
		OX1		OX2
		mean	sem	mean	sem
	basal	1	0	1	0
	10 min	14.3	1.7	11.1	1
	30 min	36.1	3.4	23.3	2.7

## Sheet: S3 Figure
			-TCS		+TCS
			mean	sem	mean	sem
	OX1	Basal	0	0	0	0
		1 nM orexin-A	86.1369	2.64875	-1.00831	-0.0688062
		18 µM Yan 7874	77.4046	4.70581	32.7557	4.90009
		32 µM Yan 7874	90.7625	1.42158	59.1946	6.5993
	OX2	Basal	0	0	0	0
		1 nM orexin-A	86.8595	2.7935	-3.71189	-0.286897
		18 µM Yan 7874	65.2351	4.18683	39.5732	3.72624
		32 µM Yan 7874	82.4484	4.14533	71.2723	7.20983

## Sheet: S4 Figure
			AC activity		3H-ATP+ADP
			mean	sem	mean	sem
	OX1	basal	100	0	100	0
		1 nM orexin-A	65.6857	3.28461	68.4517	3.73958
		10 µM Yan 7874	98.5	4.84285	95.8478	4.49967
		30 µM Yan 7874	77.5376	8.34455	84.3643	5.21207
	OX2	basal	100	0	100	0
		1 nM orexin-A	68.4517	3.73958	96.7662	7.42442
		10 µM Yan 7874	95.8478	4.49967	67.5357	7.17518
		30 µM Yan 7874	84.3643	5.21207	24.6131	5.86971

## Sheet: S5 Figure
			Hoechst		FDA		FDA / Hoechst		PI		PI / Hoechst
			mean	sem	mean	sem	mean	sem	mean	sem	mean	sem
		0% (v/v) DMSO	100	0	100	0	100	0	19.4526	3.24816	10.1173	1.41455
		0.03% DMSO	96.4803	5.99497	98.5642	2.62955	101.555	3.89	20.9467	3.67187	11.1632	0.795446
		0.1% DMSO	95.1737	7.09915	99.9824	3.90578	104.743	5.17169	19.6854	3.38141	10.5249	1.07441
		0.3% DMSO	95.0523	6.33609	97.9499	4.1767	104.353	7.10801	19.7034	2.52003	10.8866	0.75357
		1% DMSO	84.9015	6.32096	94.6342	4.41707	111.481	7.09193	18.5056	2.97859	11.3425	1.07824
		3% DMSO	72.3014	5.61952	86.8046	3.53722	120.386	9.0051	54.1978	11.909	38.5012	3.7822
		10% DMSO	68.8854	6.49376	8.47481	0.914362	13.1001	1.36543	86.5028	22.5186	64.6792	11.4396
		10 µM Yan 7874	52.3737	4.53858	17.6468	5.03449	31.0978	8.3877	100	0	100	0
